# Supplementary material for: Increased Rate of Close-Kin Unions in the Central Andes in the Half Millennium Before European Contact
Source: Curr Biol. Author manuscript; Available in PMC 2024 Nov 18. (PMC11571662; doi:10.1016/j.cub.2020.07.072)
Supplement: Data_S1 — Data S1: Tabular information about the publicly available genetic data we analyzed in this study. Sheet A: Compiled metadata for all 46 ancient individuals included in this study, results of ROH analysis, and manual assignment of rural versus urban status and elite versus non-elite status based on archeological context. Sheet B: Compiled metadata for all 142 present-day individuals included in this study, results of ROH analysis. Sheet C: Figure of inferred ROH blocks longer than 8 cM on the 22 human autosomes for each of the 46 ancient individuals we analyzed in this study (the 5 “IL” individuals are shotgun sequences, the rest 1240K enrichment data, see Sheet A). The depicted ages represent 95% radiocarbon date ranges if available and context date ranges otherwise. Chromosome length is depicted in genetic map units (Morgan). [file NIHMS2033507-supplement-Data_S1.xlsx]

## Sheet: A_Ancient_Individuals
iid	Study	pop	max_roh	sum_roh>4	n_roh>4	sum_roh>8	n_roh>8	sum_roh>12	n_roh>12	sum_roh>20	n_roh>20	Urban/Rural	Elite/Regular	Skeletal codes	Skeletal element	LibraryID(s)	No. Libraries	Data type	Lab That Did the Ancient DNA Work	Lab That Did Enrichment and Sequencing	age	Date in a format like 95.4% CI calibrated radiocarbon age (Conventional Radiocarbon Age, Lab number) e.g. 5983-5747 calBCE (6980±50 BP, Beta-226472)	min_age_CE [95.4% CI]	max_age_CE [95.4% CI]	radio_carbon_age	clst	region	lat	lon	Sex	mtDNA haplogroup	Y chrom. calls (ISOGG 2019)	% human (library with the highest percentage)	Coverage	n_cov_snp1240k	frac_cov_snp1240k	UDG treatment (minus=untreated; half=treated except in last nucleotides; plus=treated over all nucleotides)	Damage restricted?	ANGSD point estimate of X chromosome contamination	ANGSD standard error of X chromosome contamination	Nuclear contamination estimate	Nuclear contamination standard error	Damage in final nucleotide by library	mtDNA contamination from Schmutzi
I1357	Nakatsuka et al., Cell 2020	Botigiriayocc, Laramate, Highlands	40.7094	335.639	32	214.017	11	181.32	8	132.494	5	Rural	Regular	BC14	petrous	S1357.L1	1	1240K.capture	UCSC	Boston	880	[based on four other dates in region]	1000	1200	no	Botigiriayocc, Laramate, Highlands	Peru	-14.2756	-74.8436	M	B2b	Q1b1	0.303	1.22	721235	0.601029	half	No	0.0035	0.0021	0.001	0.008	0.044	0.005
I0042	Nakatsuka et al., Cell 2020	Botigiriayocc, Laramate, Highlands	31.1947	261.53	19	216.512	12	189.476	9	134.081	5	Rural	Regular	BC11	petrous	aL0042,aL0343,aL0345,aL0344	4	1240K.capture	UCSC	Boston	700	1215-1280 calCE (820±24 BP, MAMS-12301)	1215	1280	yes	Botigiriayocc, Laramate, Highlands	Peru	-14.2756	-74.8436	F	C1b		0.209	12.087	1036214	0.863512	plus	No	N/A (female)	N/A (female)	-0.025	0.013	..	..
I2264	Nakatsuka et al., Cell 2020	Chinchawas	35.9319	214.551	18	165.627	9	135.588	6	90.4033	3	Rural	Regular	SC12_L281_CWS13	tooth (molar)	S2264.L1	1	1240K.capture	UCSC	Boston	700	1100-1400 CE	1100	1400	no	Chinchawas	Peru	-9.58255	-77.6975	F	D1		0.04	1.812	700587	0.583823	half	No	N/A (female)	N/A (female)	-0.005	0.013	0.037	0
I1752	Posth et al., Cell 2018	Conchalí, Santiago, RM	66.2112	211.837	12	191.653	9	174.688	7	94.3122	2	Rural	Regular	ConchaliIND1	tooth	S1752.E1.L1	1	1240K.capture	Boston	Boston	600	1300-1410 calCE (650±24 BP, UGAMS-3241)	1300	1410	yes	Conchalí, Santiago, RM	Chile	-33.3667	-70.6667	M	B2	Q1b1a1a	0.154	2.271	789137	0.657614	half	No	0.006046	2.69549	-0.007	0.005	0.087	0.005
I2244	Nakatsuka et al., Cell 2020	El Brujo	57.9371	205.964	15	180.122	10	160.3	8	57.9371	1	Rural	Unsure	SC9_L237_BJO252	tooth (molar)	S2244.L1	1	1240K.capture	UCSC	Boston	925	750-1300 CE	750	1300	no	El Brujo	Peru	-7.91498	-79.3055	M	C1b	Q1b1	0.36	1.124	646245	0.538538	half	No	0.010778	2.48158	-0.025	0.007	0.134	0.001
CUN008	Posth et al., Cell 2018	Pucuncho Basin, Cuncaicha	37.9251	177.625	15	129.424	7	129.424	7	37.9251	1	Rural	Regular	Cuncaicha 15-04	bone (long bone)	CUN008.B0103	1	1240K.capture	Boston	Boston	3280	1420-1230 calBCE [combined from 3099±28 BP (AA-109414) and 3115±28 BP (AA-109416)]	-1420	-1230	yes	Pucuncho Basin, Cuncaicha	Peru	-15.3894	-72.6082	M	A2h	Q1b1a1a	0.222	2.21831	812122	0.676768	half	No	0.032235	0.0044908	-0.025	0.011	0.0265	..
IL3.SG	Lindo et al., Science Advances 2018	Rio Ilave Basin, Rio Uncallane	25.7304	163.558	14	142.076	10	100.521	6	25.7304	1	Rural	Regular	IL3	..	..	..	Shotgun	Chicago	Chicago	-250	167-334 calCE (1830¬±20 BP, UCIAMS-191891)	167	334	yes	Rio Ilave Basin, Rio Uncallane	Peru	-16.2	-69.7	F	B2			5.10744	1142274	0.951895	minus	No	N/A (female)	N/A (female)	-0.036	0.003	..	..
I0041	Posth et al., Cell 2018	Lauricocha, Highlands	17.8355	163.292	26	47.7971	4	30.2725	2	0	0	Rural	Regular	LAU5	tooth (molar)	S1216.L1,aL0041	2	1240K.capture	UCSC / ACAD	Boston	8500	6640-6470 calBCE (7760±31 BP, MAMS-14731)	-6640	-6470	yes	Lauricocha, Highlands	Peru	-10.3222	-76.6667	F	B2		0.076	0.794	576466	0.480388	plus	No	N/A (female)	N/A (female)	0.034	0.017	0.352	0.023
TOY-7A-1	Nakatsuka et al., Cell 2020	Torontoy, Sacred Valley, Highlands	22.07	161.315	18	96.7676	6	85.8343	5	42.1883	2	Rural	Regular	TOY-7A-1	tooth (molar)	SC69-L969	1	1240K.capture	UCSC	Jena	480	1440-1610 calCE (455±20 BP, UCIAMS-222481)	1440	1610	yes	Torontoy, Sacred Valley, Highlands	Peru	-13.1994	-72.4447	F	B2		..	1.59013	806659	0.672216	ss.half.santacruz	No	N/A (female)	N/A (female)	-0.037	0.033	0.015	0.00765678
I1742	Posth et al., Cell 2018	Laramate, Highlands	23.7417	154.331	23	65.0901	5	38.6138	2	23.7417	1	Unsure	Regular	TA12, Tranca	tooth (molar)	S1742.L1	1	1240K.capture	UCSC	Boston	880	[based on four other dates in region]	1000	1200	no	Laramate, Highlands	Peru	-14.2622	-74.8592	F	D1		0.132	0.607	480291	0.400243	half	No	N/A (female)	N/A (female)	0.003	0.018	0.021	0
I2551	Posth et al., Cell 2018	Laramate, Highlands	24.4342	145.518	12	110.594	6	98.9356	5	68.7266	3	Rural	Regular	HA1, Huayuncalla	petrous	S2551.L1	1	1240K.capture	UCSC	Boston	830	1040-1210 calCE (950±20 BP, PSUAMS-1603)	1040	1210	yes	Laramate, Highlands	Peru	-14.2622	-74.8592	F	C1b		0.36	3.093	781443	0.651203	half	No	N/A (female)	N/A (female)	-0.007	0.004	0.067	0.002
I2544	Nakatsuka et al., Cell 2020	Charrangochayoc	23.6064	143.969	13	107.343	7	77.6956	4	65.6627	3	Rural	Regular	CGC1	tooth (molar)	S2544.L1	1	1240K.capture	UCSC	Boston	675	1100-1450 CE	1100	1450	no	Charrangochayoc	Peru	-14.6	-74.25	F	B2		0.28	2.583	817682	0.681402	half	No	N/A (female)	N/A (female)	-0.027	0.008	0.051	0.001
I2540	Nakatsuka et al., Cell 2020	Caleta Huelen 12	12.7622	111.129	17	31.377	3	12.7622	1	0	0	Rural	Regular	CH160	tooth (molar)	S2540.L1	1	1240K.capture	UCSC	Boston	1250	600-800 CE	600	800	no	Caleta Huelen 12	Chile	-21.4398	-70.0281	M	A2	Q1b	0.107	0.497	429248	0.357707	half	No	0.009019	1.03882	-0.014	0.013	0.078	0.003
I0038	Posth et al., Cell 2018	Lauricocha, Highlands	18.3785	99.0527	16	36.1163	3	18.3785	1	0	0	Rural	Regular	LAU1	petrous	aL0342,aL0038,S1213.L1	3	1240K.capture	UCSC / ACAD	Boston	8610	6780-6570 calBCE (7870±30 BP, MAMS-14391)	-6780	-6570	yes	Lauricocha, Highlands	Peru	-10.3222	-76.6667	M	A2	Q1b1a2	0.459	5.414	990414	0.825345	plus	No	0.0028	0.0007	0.001	0.005	..	..
I1753	Posth et al., Cell 2018	Los Rieles, Los Vilos, Coquimbo	15.3894	89.8944	14	33.7295	3	15.3894	1	0	0	Rural	Regular	LV036IND2	tooth (canine)	S1753.E1.L1	1	1240K.capture	Boston	Boston	5120	3360-2920 calBCE [combined from 4720±40 BP (Beta-254447) and 4680±25 BP (UGAMS-04600)]*	-3360	-2920	yes	Los Rieles, Los Vilos, Coquimbo	Chile	-31.9167	-71.5	M	C1b	Q1b1a	0.085	2.27	808479	0.673732	half	No	0.011865	4.12926	0.007	0.006	0.096	0.018
I2549	Nakatsuka et al., Cell 2020	Palpa, Department Ica, Los Molinos	33.4422	84.1338	6	64.9314	2	64.9314	2	64.9314	2	Rural	Regular	CO8, Chillo	petrous	S2549.L1	1	1240K.capture	UCSC	Boston	540	1390-1435 calCE (580±20 BP, PSUAMS-1616)	1390	1435	yes	Palpa, Department Ica, Los Molinos	Peru	-14.5167	-75.169	M	D1	Q1b1	0.29	0.696	492625	0.410521	half	No	0.010446	1.52685	-0.026	0.038	0.044	0
CP29	Posth et al., Cell 2018	Cuncaicha	14.1503	69.8622	9	45.6356	4	14.1503	1	0	0	Rural	Regular	Cuncaicha15-07, CP29	..	..	..	1240K.capture	Boston	Boston	9000	7290-6820 calBCE (8126±45 BP, AA-107847)	-7290	-6820	yes	Cuncaicha	Peru	-15.3894	-72.6082	F	A2ao		0.517	2.404	729447	0.607873	half	No	N/A (female)	N/A (female)	0.002	0.027	..	..
I1484	Nakatsuka et al., Cell 2020	Botigiriayocc, Laramate, Highlands	19.9488	65.3089	6	55.2147	4	37.8981	2	0	0	Rural	Regular	BC13	tooth (molar)	S1484.L1	1	1240K.capture	UCSC	Boston	780	1050-1220 calCE (920±20 BP, PSUAMS-1615)	1050	1220	yes	Botigiriayocc, Laramate, Highlands	Peru	-14.2756	-74.8436	M	B2	Q1b1a1a	0.153	2.739	721500	0.60125	half	No	0.0044	0.0013	-0.007	0.005	0.03	0.001
I1358	Nakatsuka et al., Cell 2020	Pacapaccari, Laramate, Highlands	18.7596	63.3665	7	43.3943	3	33.5003	2	0	0	Rural	Regular	EA1	tooth (molar)	S1358.L1	1	1240K.capture	UCSC	Boston	735	1175-1270 calCE (875±20 BP, PSUAMS-1604)	1175	1270	yes	Pacapaccari, Laramate, Highlands	Peru	-14.28	-74.8	M	B2b	Q1b1	0.07	0.805	582220	0.485183	half	No	<200 SNPs	<200 SNPs	-0.004	0.015	0.017	0
I0040	Posth et al., Cell 2018	Lauricocha, Highlands	11.9145	63.191	10	21.8076	2	0	0	0	0	Rural	Regular	LAU4	tooth (molar)	aL0040,S1215.L1	2	1240K.capture	UCSC / ACAD	Boston	5840	3990-3790 calBCE (5160±27 BP, MAMS-14390)	-3990	-3790	yes	Lauricocha, Highlands	Peru	-10.3222	-76.6667	M	A2	Q1b1a1a	0.25	0.94	663631	0.553026	plus	No	0.0084	0.0035	0.01	0.02	..	..
I1479	Nakatsuka et al., Cell 2020	Palpa, Department Ica, Los Molinos	23.4738	57.8223	7	23.4738	1	23.4738	1	23.4738	1	Rural	Regular	MS4, Los Molinos	tooth (molar)	S1479.L1	1	1240K.capture	UCSC	Boston	550	1325-1425 calCE (595±15 BP, PSUAMS-1605)	1325	1425	yes	Palpa, Department Ica, Los Molinos	Peru	-14.5167	-75.169	F	B2b		0.109	0.885	575545	0.479621	half	No	N/A (female)	N/A (female)	0.026	0.01	0.072	0.015
IO2	Nakatsuka et al., Cell 2020	Ouro	9.00359	56.5218	9	25.3472	3	0	0	0	0	Rural	Regular		molar	SC71-L1013	1	1240K.capture	UCSC	Jena	985	775-1155 calCE (1060 +/- 62 BP, AA84155)	775	1155	yes	Ouro	Bolivia	-17.9634	-67.1522	M	B2	Q1b1a2	..	0.903926	615970	0.513308	ss.half.santacruz	No	0.004551	0.0035	-0.091	0.035	0.01	0.00510452
IL4.SG	Lindo et al., Science Advances 2018	Rio Ilave Basin, Rio Uncallane	6.4627	49.3822	10	0	0	0	0	0	0	Rural	Regular	IL4	..	..	..	Shotgun	Chicago	Chicago	-472	421-524 calCE (1630¬±20 BP, UCIAMS-191894)	421	524	yes	Rio Ilave Basin, Rio Uncallane	Peru	-16.2	-69.7	M	C1b	Q1a2a1		1.44966	830052	0.69171	minus	No	..	..	-0.022	0.004	..	..
I2537	Posth et al., Cell 2018	Pica Ocho, Coast	7.0026	48.8918	10	0	0	0	0	0	0	Urban	Regular	PO2	tooth (molar)	S2537.L1	1	1240K.capture	UCSC	Boston	660	1230-1380 calCE (760±20 BP, PSUAMS-1870)	1230	1380	yes	Pica Ocho, Coast	Chile	-20.5072	-69.3346	M	A2	Q1b1	0.23	0.854	523645	0.436371	half	No	0.002771	0.678006	-0.012	0.01	0.019	0
I2251	Nakatsuka et al., Cell 2020	Chinchawas	7.4779	46.7181	8	0	0	0	0	0	0	Rural	Regular	SC10_L247_CWS15	tooth (molar)	S2251.L1	1	1240K.capture	UCSC	Boston	700	1100-1400 CE	1100	1400	no	Chinchawas	Peru	-9.58255	-77.6975	F	D1		0.26	1.311	677342	0.564452	half	No	N/A (female)	N/A (female)	-0.018	0.014	0.036	0.01
I0237	Posth et al., Cell 2018	Botigiriayocc, Laramate, Highlands	15.7719	46.6763	3	46.6763	3	46.6763	3	0	0	Rural	Regular	BC12	tooth (molar)	S0837.L1	1	1240K.capture	UCSC	Boston	860	1030-1150 calCE (995±20 BP, PSUAMS-1614)	1030	1150	yes	Botigiriayocc, Laramate, Highlands	Peru	-14.2756	-74.8436	M	B2	Q1b1	0.416	0.664	414538	0.345448	half	No	0.005	0.003	-0.004	0.007	0.057	0.004
I1356	Nakatsuka et al., Cell 2020	Laramate, Highlands	19.2175	46.3153	6	19.2175	1	19.2175	1	0	0	Rural	Regular	TA9, Tranca	tooth (molar)	S1356.L1	1	1240K.capture	UCSC	Boston	600	1310-1405 calCE (640±20 BP, PSUAMS-1613)	1310	1405	yes	Laramate, Highlands	Peru	-14.2622	-74.8592	F	B2		0.024	1.228	646522	0.538768	half	No	N/A (female)	N/A (female)	0.004	0.011	0.041	0
IL5.SG	Lindo et al., Science Advances 2018	Rio Ilave Basin, Rio Uncallane	9.64481	45.8313	7	18.6306	2	0	0	0	0	Rural	Regular	IL5	..	..	..	Shotgun	Chicago	Chicago	-283	228-339 calCE (1805¬±20 BP, UCIAMS-191892)	228	339	yes	Rio Ilave Basin, Rio Uncallane	Peru	-16.2	-69.7	F	C1c			2.42345	1051340	0.876117	minus	No	N/A (female)	N/A (female)	-0.032	0.003	..	..
I0039	Posth et al., Cell 2018	Lauricocha, Highlands	9.7332	45.4898	8	9.7332	1	0	0	0	0	Rural	Regular	LAU3	tooth (molar)	aL0039,S1214.L1	2	1240K.capture	UCSC / ACAD	Boston	3520	1660-1500 calBCE (3340±22 BP, MAMS-14389)	-1660	-1500	yes	Lauricocha, Highlands	Peru	-10.3222	-76.6667	M	A2	Q1b1a2	0.157	0.898	641281	0.534401	plus	No	0.0031	0.0027	-0.02	0.006	..	..
I2261	Posth et al., Cell 2018	La Galgada, Highlands	13.7668	41.0852	6	22.8681	2	13.7668	1	0	0	Rural	Regular	SC10_L259_LGA30	tooth (molar)	S2261.L1	1	1240K.capture	UCSC	Boston	4080	2280-2030 calBCE (3780±21 BP, MAMS-27354)	-2280	-2030	yes	La Galgada, Highlands	Peru	-8.46667	-78.15	M	C1c	Q1b1a1a	0.75	3.794	944167	0.786806	half	No	0.002605	1.98863	-0.012	0.006	0.067	0.001
I0044	Nakatsuka et al., Cell 2020	Huaca Pucllana, Lima	10.7751	38.6049	5	10.7751	1	0	0	0	0	Rural	Regular	Lima10810	tooth	aL0044,aL0395,aL0394	3	1240K.capture	ACAD	Boston	615	1230-1415 calCE (866±28 BP, OxA-31119)	1230	1415	yes	Huaca Pucllana, Lima	Peru	-12.1111	-77.0339	F	C1b		0.501	4.258	938526	0.782105	plus	No	N/A (female)	N/A (female)	-0.001	0.007	..	..
I1743	Nakatsuka et al., Cell 2020	San Sebastian, Cusco, Highlands	6.823	32.7499	7	0	0	0	0	0	0	Unsure	Regular	SSN1	tooth (molar)	S1743.L1	1	1240K.capture	UCSC	Boston	495	1430-1485 calCE (425±20 BP, PSUAMS-1611)	1430	1485	yes	San Sebastian, Cusco, Highlands	Peru	-13.2286	-72.2339	M	A2	Q1b1a1a	0.006	0.501	409298	0.341082	half	No	<200 SNPs	<200 SNPs	0.005	0.016	0.06	0.006
I1485	Posth et al., Cell 2018	Laramate, Highlands	8.15389	31.384	6	8.15389	1	0	0	0	0	Unsure	Regular	YA5, Cueva Yacotogia	tooth (molar)	S1485.L1	1	1240K.capture	UCSC	Boston	1030	790-990 calCE (1187±26 BP, MAMS-12302)	790	990	yes	Laramate, Highlands	Peru	-14.2622	-74.8592	M	B2	Q1b1a1a	0.02	1.737	718087	0.598406	half	No	0.0098	0.0022	-0.015	0.008	0.027	0.001
I2263	Nakatsuka et al., Cell 2020	El Brujo	7.6702	23.2393	4	0	0	0	0	0	0	Rural	Regular	SC12_L280_BJO243	tooth (molar)	S2263.L1	1	1240K.capture	UCSC	Boston	1095	710-1010 calCE (1390±15 BP, UCIAMS-186351)	710	1010	yes	El Brujo	Peru	-7.91498	-79.3055	M	D4h3a	Q1b1	0.62	0.629	471032	0.392527	half	No	0.000144	0.0337579	0.022	0.013	0.073	0.013
I2557	Nakatsuka et al., Cell 2020	Ullujaya, lower Ica Valley	7.3972	22.3256	4	0	0	0	0	0	0	Rural	Regular	ICA 9	tooth (molar)	S2557.L1	1	1240K.capture	UCSC	Boston	1395	470-630 calCE (1558±25 BP, OxA-26973)	470	630	yes	Ullujaya, lower Ica Valley	Peru	-13.9049	-75.6607	F	C1b		0.122	0.561	437185	0.364321	half	No	N/A (female)	N/A (female)	0.031	0.015	0.086	0.012
IL7.SG	Lindo et al., Science Advances 2018	Rio Ilave Basin, Rio Uncallane	11.0179	20.0489	3	11.0179	1	0	0	0	0	Rural	Regular	IL7	..	..	..	Shotgun	Chicago	Chicago	-172	125-220 calCE (1885¬±20 BP, UCIAMS-191893)	125	220	yes	Rio Ilave Basin, Rio Uncallane	Peru	-16.2	-69.7	M	C1b	Q1a2a1a1		4.84253	1169746	0.974788	minus	No	..	..	-0.016	0.005	..	..
IL2.SG	Lindo et al., Science Advances 2018	Rio Ilave Basin, Rio Uncallane	5.12479	14.5933	3	0	0	0	0	0	0	Rural	Regular	IL2	..	..	..	Shotgun	Chicago	Chicago	-350	100-600 CE [based on 4 other dates at the same site]	100	600	no	Rio Ilave Basin, Rio Uncallane	Peru	-16.2	-69.7	F	D1			5.66564	1145260	0.954383	minus	No	N/A (female)	N/A (female)	-0.018	0.003	..	..
MIS7	Nakatsuka et al., Cell 2020	MiraFlores, La Paz	5.50419	14.22	3	0	0	0	0	0	0	Rural	Regular		canine	SC69-L974	1	1240K.capture	UCSC	Jena	1100	700-1000 CE	700	1000	no	MiraFlores, La Paz	Bolivia	-16.493	-68.1203	M	B2o	Q1b1	..	1.27539	732721	0.610601	ss.half.santacruz	No	0.007525	0.00335	0.046	0.029	0.01	0.00510452
I2560	Nakatsuka et al., Cell 2020	Ullujaya, lower Ica Valley	5.1041	14.1038	3	0	0	0	0	0	0	Rural	Regular	ICA 96	tooth (molar)	S2560.L1	1	1240K.capture	UCSC	Boston	950	905-1030 calCE (1088±24 BP, OxA-26975)	905	1030	yes	Ullujaya, lower Ica Valley	Peru	-13.9049	-75.6607	F	B2		0.12	0.919	578365	0.481971	half	No	N/A (female)	N/A (female)	0.009	0.03	0.099	0.002
I2241	Nakatsuka et al., Cell 2020	El Brujo	4.5894	8.8779	2	0	0	0	0	0	0	Unsure	Regular	SC9_L234_BJO248	tooth (molar)	S2241.L1	1	1240K.capture	UCSC	Boston	925	750-1300 CE	750	1300	no	El Brujo	Peru	-7.91498	-79.3055	M	C1c	Q1b1	0.62	2.129	798105	0.665088	half	No	0.001592	1.10233	0.001	0.008	0.095	0.003
TOY-1-1	Nakatsuka et al., Cell 2020	Torontoy, Sacred Valley, Highlands	5.6992	5.6992	1	0	0	0	0	0	0	Rural	Unsure	TOY-1-1	tooth (molar)	SC71-L1012	1	1240K.capture	UCSC	Jena	460	1450-1615 calCE (430±15 BP, UCIAMS-222476)	1450	1615	yes	Torontoy, Sacred Valley, Highlands	Peru	-13.1994	-72.4447	F	D1		..	1.29533	735180	0.61265	ss.half.santacruz	No	N/A (female)	N/A (female)	0.001	0.049	0.025	0.0127613
I1744	Nakatsuka et al., Cell 2020	San Sebastian, Cusco, Highlands	4.3305	4.3305	1	0	0	0	0	0	0	Rural	Regular	SSN5	tooth (molar)	S1744.L1	1	1240K.capture	UCSC	Boston	605	1285-1395 calCE (640±20 BP, PSUAMS-1612)	1285	1395	yes	San Sebastian, Cusco, Highlands	Peru	-13.2286	-72.2339	M	C1d1	Q1b1a1a	0.125	1.639	725274	0.604395	half	No	<200 SNPs	<200 SNPs	-0.004	0.003	0.034	0
MIS5	Nakatsuka et al., Cell 2020	MiraFlores, La Paz	4.2804	4.2804	1	0	0	0	0	0	0	Urban	Regular		3rd upper right molar	SC69-L972	1	1240K.capture	UCSC	Jena	1090	770-965 calCE (1165 +/- 25, PSUAMS2142)	770	965	yes	MiraFlores, La Paz	Bolivia	-16.493	-68.1203	U	B2	not_enough_data	..	0.645862	487169	0.405974	ss.half.santacruz	No	<200 SNPs	<200 SNPs	0.046	0.031	0.01	0.00510452
TOY-4-5	Nakatsuka et al., Cell 2020	Torontoy, Sacred Valley, Highlands	0	0	0	0	0	0	0	0	0	Rural	Unsure	TOY-4-5	tooth (molar)	SC69-L979	1	1240K.capture	UCSC	Jena	462	1438-1533 CE	1438	1533	no	Torontoy, Sacred Valley, Highlands	Peru	-13.1994	-72.4447	F	B2b		..	0.933999	622323	0.518602	ss.half.santacruz	No	N/A (female)	N/A (female)	0.018	0.027	0.038	0.0193972
MIS3	Nakatsuka et al., Cell 2020	MiraFlores, La Paz	0	0	0	0	0	0	0	0	0	Rural	Regular		3rd upper right molar	SC69-L973	1	1240K.capture	UCSC	Jena	1120	765-940 calCE (1190 +/- 25, PSUAMS2141)	765	940	yes	MiraFlores, La Paz	Bolivia	-16.493	-68.1203	M	B2b	Q1b1a1a	..	1.70508	834536	0.695447	ss.half.santacruz	No	0.001364	0.00163	-0.053	0.032	0.01	0.00510452
I1754	Posth et al., Cell 2018	Conchalí, Santiago, RM	0	0	0	0	0	0	0	0	0	Rural	Regular	ConchaliIND2	tooth (premolar)	S1754.E1.L1	1	1240K.capture	Boston	Boston	830	1040-1210 calCE (950±30 BP, Poz-83481)	1040	1210	yes	Conchalí, Santiago, RM	Chile	-33.3667	-70.6667	M	D4h3a1a2	Q1b1a2	0.272	3.125	848827	0.707356	half	No	0.00776	3.66496	0.002	0.005	0.1	0.009

## Sheet: B_Modern_Individuals
iid	pop	max_roh	sum_roh>4	n_roh>4	sum_roh>8	n_roh>8	sum_roh>12	n_roh>12	sum_roh>20	n_roh>20	sex	clst	region	lat	lon	language
HG01970.SG	PEL.SG	98.8853	512.336	22	488.768	18	447.08	14	382.758	10	M	PEL.SG	Peru_CentralCoast	-12.0535	-77.0496	mixed/urban
PIU35	Narihuala	70.7392	221.357	15	173.778	6	163.177	5	145.387	4	U	Narihuala	Peru_NorthCoast	-5.30126	-80.6955	Spanish
CUS-5	Cusco	29.0253	183.698	13	161.762	9	143.974	7	101.604	4	U	Cusco	Peru_Cusco	-13.557	-71.9773	Quechua
PUN48	Puno	18.3153	167.589	18	119.506	9	88.8537	6	0	0	U	Puno	Peru_TiticacaBasin	-16.3135	-68.8596	mixed
PUN24	Puno	19.8127	165.408	21	97.5357	7	68.5378	4	0	0	U	Puno	Peru_TiticacaBasin	-16.3135	-68.8596	mixed
LIB19	Aymara_Ventilla	85.4357	149.923	13	93.6159	2	85.4357	1	85.4357	1	U	Aymara_Ventilla	Bolivia_TiticacaBasin	-21.1833	-67.15	Aymara
PIU19	Sechura	21.6223	128.334	14	81.2357	6	51.2017	3	21.6223	1	U	Sechura	Peru_NorthCoast	-5.57342	-80.8317	Spanish
HG02146.SG	PEL.SG	26.0741	127.158	10	112.407	7	90.1421	5	46.8849	2	M	PEL.SG	Peru_CentralCoast	-12.0535	-77.0496	mixed/urban
HG02272.SG	PEL.SG	18.8865	116.709	16	68.7054	6	34.2913	2	0	0	F	PEL.SG	Peru_CentralCoast	-12.0535	-77.0496	mixed/urban
LIB22	Aymara_Ventilla	27.4548	94.5056	13	37.4851	2	27.4548	1	27.4548	1	U	Aymara_Ventilla	Bolivia_TiticacaBasin	-21.1833	-67.15	Aymara
LIB14	Aymara_Ventilla	54.856	93.9705	8	62.9328	2	54.856	1	54.856	1	U	Aymara_Ventilla	Bolivia_TiticacaBasin	-21.1833	-67.15	Aymara
LIB3	Aymara_Ventilla	37.3363	92.8758	11	46.0855	2	37.3363	1	37.3363	1	U	Aymara_Ventilla	Bolivia_TiticacaBasin	-21.1833	-67.15	Aymara
LAM15	Chotuna	19.0456	87.9621	12	40.2521	3	31.3888	2	0	0	U	Chotuna	Peru_NorthCoast	-6.72002	-79.9522	Spanish
LIB5	Aymara_Ventilla	16.0486	82.9908	12	39.7212	3	29.8193	2	0	0	U	Aymara_Ventilla	Bolivia_TiticacaBasin	-21.1833	-67.15	Aymara
PIU27	Narihuala	18.5147	79.4111	10	34.4244	2	34.4244	2	0	0	U	Narihuala	Peru_NorthCoast	-5.30126	-80.6955	Spanish
HG02003.SG	PEL.SG	15.4647	76.3946	8	59.4891	5	30.8037	2	0	0	F	PEL.SG	Peru_CentralCoast	-12.0535	-77.0496	mixed/urban
LAM27	Eten	17.8098	73.5625	10	35.4084	3	17.8098	1	0	0	U	Eten	Peru_NorthCoast	-6.92095	-79.8518	Spanish
PUN07	Puno	12.7085	72.3592	11	31.943	3	12.7085	1	0	0	U	Puno	Peru_TiticacaBasin	-16.3135	-68.8596	mixed
PUN49	Puno	16.5261	70.6077	8	45.1004	3	45.1004	3	0	0	U	Puno	Peru_TiticacaBasin	-16.3135	-68.8596	mixed
HG01935.SG	PEL.SG	13.7077	68.263	7	60.0602	5	38.6612	3	0	0	M	PEL.SG	Peru_CentralCoast	-12.0535	-77.0496	mixed/urban
PIU02	Tallan	25.8181	66.3352	8	36.039	2	25.8181	1	25.8181	1	U	Tallan	Peru_NorthCoast	-5.41362	-80.6767	Spanish
LIB24	Aymara_Ventilla	26.4193	64.6951	9	26.4193	1	26.4193	1	26.4193	1	U	Aymara_Ventilla	Bolivia_TiticacaBasin	-21.1833	-67.15	Aymara
HG01953.SG	PEL.SG	10.9228	64.1247	10	20.4432	2	0	0	0	0	M	PEL.SG	Peru_CentralCoast	-12.0535	-77.0496	mixed/urban
LIB4	Aymara_Ventilla	9.6882	63.6777	12	9.6882	1	0	0	0	0	U	Aymara_Ventilla	Bolivia_TiticacaBasin	-21.1833	-67.15	Aymara
LIB23	Aymara_Ventilla	15.6622	60.1921	9	24.7045	2	15.6622	1	0	0	U	Aymara_Ventilla	Bolivia_TiticacaBasin	-21.1833	-67.15	Aymara
HG02275.SG	PEL.SG	15.2903	59.3053	7	39.0069	3	28.6076	2	0	0	F	PEL.SG	Peru_CentralCoast	-12.0535	-77.0496	mixed/urban
LIB6	Aymara_Ventilla	20.5566	56.3537	8	20.5566	1	20.5566	1	20.5566	1	U	Aymara_Ventilla	Bolivia_TiticacaBasin	-21.1833	-67.15	Aymara
CUS-2	Cusco	18.2135	50.3247	7	18.2135	1	18.2135	1	0	0	U	Cusco	Peru_Cusco	-13.557	-71.9773	Quechua
LIB16	Aymara_Ventilla	7.3491	49.628	10	0	0	0	0	0	0	U	Aymara_Ventilla	Bolivia_TiticacaBasin	-21.1833	-67.15	Aymara
PIU01	Tallan	9.9635	48.3824	7	26.7585	3	0	0	0	0	U	Tallan	Peru_NorthCoast	-5.41362	-80.6767	Spanish
PIU04	Tallan	7.8161	45.5471	9	0	0	0	0	0	0	U	Tallan	Peru_NorthCoast	-5.41362	-80.6767	Spanish
LIB17	Aymara_Ventilla	7.83581	45.4699	10	0	0	0	0	0	0	U	Aymara_Ventilla	Bolivia_TiticacaBasin	-21.1833	-67.15	Aymara
LIB13	Aymara_Ventilla	10.3179	42.5369	7	10.3179	1	0	0	0	0	U	Aymara_Ventilla	Bolivia_TiticacaBasin	-21.1833	-67.15	Aymara
HG02260.SG	PEL.SG	6.7064	40.7544	8	0	0	0	0	0	0	F	PEL.SG	Peru_CentralCoast	-12.0535	-77.0496	mixed/urban
HG01954.SG	PEL.SG	9.92038	39.2308	7	9.92038	1	0	0	0	0	F	PEL.SG	Peru_CentralCoast	-12.0535	-77.0496	mixed/urban
PIU28	Narihuala	8.2459	38.3671	7	8.2459	1	0	0	0	0	U	Narihuala	Peru_NorthCoast	-5.30126	-80.6955	Spanish
HG02299.SG	PEL.SG	10.0612	37.7779	6	20.0634	2	0	0	0	0	M	PEL.SG	Peru_CentralCoast	-12.0535	-77.0496	mixed/urban
HG01961.SG	PEL.SG	8.6399	37.0799	7	8.6399	1	0	0	0	0	M	PEL.SG	Peru_CentralCoast	-12.0535	-77.0496	mixed/urban
HG01572.SG	PEL.SG	7.0686	35.9542	7	0	0	0	0	0	0	F	PEL.SG	Peru_CentralCoast	-12.0535	-77.0496	mixed/urban
NA11198	Quechua	13.948	35.5895	5	13.948	1	13.948	1	0	0	F	Quechua	Bolivia_TiticacaBasin	-13.5	-72	Quechua
HG01926.SG	PEL.SG	15.8295	35.3695	5	15.8295	1	15.8295	1	0	0	M	PEL.SG	Peru_CentralCoast	-12.0535	-77.0496	mixed/urban
HG01951.SG	PEL.SG	8.1274	34.5015	6	8.1274	1	0	0	0	0	F	PEL.SG	Peru_CentralCoast	-12.0535	-77.0496	mixed/urban
HG01923.SG	PEL.SG	17.1176	34.2285	3	30.0104	2	30.0104	2	0	0	M	PEL.SG	Peru_CentralCoast	-12.0535	-77.0496	mixed/urban
LAM32	Eten	7.6193	32.1426	6	0	0	0	0	0	0	U	Eten	Peru_NorthCoast	-6.92095	-79.8518	Spanish
CUS-1	Cusco	21.9157	31.4355	3	21.9157	1	21.9157	1	21.9157	1	U	Cusco	Peru_Cusco	-13.557	-71.9773	Quechua
HG01920.SG	PEL.SG	11.6324	30.8845	5	11.6324	1	0	0	0	0	M	PEL.SG	Peru_CentralCoast	-12.0535	-77.0496	mixed/urban
BOA_314	Aymara	9.5213	30.1285	5	9.5213	1	0	0	0	0	M	Aymara	Bolivia_TiticacaBasin	-16.5	-68.2	Aymara
LIB20	Aymara_Ventilla	7.3296	29.9606	5	0	0	0	0	0	0	U	Aymara_Ventilla	Bolivia_TiticacaBasin	-21.1833	-67.15	Aymara
Bolivian46	Bolivian	8.15359	29.8087	6	8.15359	1	0	0	0	0	M	Bolivian	Bolivia_TiticacaBasin	-16.5	-68.15	unknown
LAM21	Chotuna	16.2381	28.7236	2	28.7236	2	28.7236	2	0	0	U	Chotuna	Peru_NorthCoast	-6.72002	-79.9522	Spanish
PIU11	Tallan	7.7431	28.2974	5	0	0	0	0	0	0	U	Tallan	Peru_NorthCoast	-5.41362	-80.6767	Spanish
LIB2	Aymara_Ventilla	10.9967	28.2417	5	10.9967	1	0	0	0	0	U	Aymara_Ventilla	Bolivia_TiticacaBasin	-21.1833	-67.15	Aymara
LIB11	Aymara_Ventilla	9.7235	27.3794	5	9.7235	1	0	0	0	0	U	Aymara_Ventilla	Bolivia_TiticacaBasin	-21.1833	-67.15	Aymara
Bolivian39	Bolivian	4.8387	27	6	0	0	0	0	0	0	F	Bolivian	Bolivia_TiticacaBasin	-16.5	-68.15	unknown
HG02102.SG	PEL.SG	7.8784	26.1869	5	0	0	0	0	0	0	F	PEL.SG	Peru_CentralCoast	-12.0535	-77.0496	mixed/urban
HG01566.SG	PEL.SG	16.1032	25.5146	2	25.5146	2	16.1032	1	0	0	F	PEL.SG	Peru_CentralCoast	-12.0535	-77.0496	mixed/urban
LIB10	Aymara_Ventilla	5.5612	25.5035	5	0	0	0	0	0	0	U	Aymara_Ventilla	Bolivia_TiticacaBasin	-21.1833	-67.15	Aymara
LIB18	Aymara_Ventilla	6.237	25.1895	5	0	0	0	0	0	0	U	Aymara_Ventilla	Bolivia_TiticacaBasin	-21.1833	-67.15	Aymara
BOQ5762	Quechua	5.7078	23.9739	5	0	0	0	0	0	0	M	Quechua	Bolivia_TiticacaBasin	-13.5	-72	Quechua
HG02259.SG	PEL.SG	5.621	23.9656	5	0	0	0	0	0	0	M	PEL.SG	Peru_CentralCoast	-12.0535	-77.0496	mixed/urban
HG01939.SG	PEL.SG	5.1242	23.1445	5	0	0	0	0	0	0	F	PEL.SG	Peru_CentralCoast	-12.0535	-77.0496	mixed/urban
LIB15	Aymara_Ventilla	6.9469	22.9307	4	0	0	0	0	0	0	U	Aymara_Ventilla	Bolivia_TiticacaBasin	-21.1833	-67.15	Aymara
HG01991.SG	PEL.SG	5.5358	22.6682	5	0	0	0	0	0	0	M	PEL.SG	Peru_CentralCoast	-12.0535	-77.0496	mixed/urban
HG01918.SG	PEL.SG	5.0095	22.285	5	0	0	0	0	0	0	F	PEL.SG	Peru_CentralCoast	-12.0535	-77.0496	mixed/urban
HG02002.SG	PEL.SG	7.04271	22.0678	4	0	0	0	0	0	0	M	PEL.SG	Peru_CentralCoast	-12.0535	-77.0496	mixed/urban
HG01980.SG	PEL.SG	11.7023	21.839	3	11.7023	1	0	0	0	0	F	PEL.SG	Peru_CentralCoast	-12.0535	-77.0496	mixed/urban
NA11201	Quechua	6.0975	21.3011	4	0	0	0	0	0	0	F	Quechua	Bolivia_TiticacaBasin	-13.5	-72	Quechua
HG01948.SG	PEL.SG	6.3317	21.0945	4	0	0	0	0	0	0	F	PEL.SG	Peru_CentralCoast	-12.0535	-77.0496	mixed/urban
K9	K-USMP	11.5801	20.2185	3	11.5801	1	0	0	0	0	U	K-USMP	Peru_Cusco	-13.5237	-71.9724	Quechua
HG01927.SG	PEL.SG	7.174	20.0779	4	0	0	0	0	0	0	F	PEL.SG	Peru_CentralCoast	-12.0535	-77.0496	mixed/urban
HG02252.SG	PEL.SG	7.4	20.0591	4	0	0	0	0	0	0	F	PEL.SG	Peru_CentralCoast	-12.0535	-77.0496	mixed/urban
HG02150.SG	PEL.SG	6.00151	19.8019	4	0	0	0	0	0	0	M	PEL.SG	Peru_CentralCoast	-12.0535	-77.0496	mixed/urban
BOA175	Aymara	5.9262	19.7412	4	0	0	0	0	0	0	M	Aymara	Bolivia_TiticacaBasin	-16.5	-68.2	Aymara
HG01945.SG	PEL.SG	5.1454	19.6976	4	0	0	0	0	0	0	F	PEL.SG	Peru_CentralCoast	-12.0535	-77.0496	mixed/urban
HG02104.SG	PEL.SG	5.8944	19.6672	4	0	0	0	0	0	0	M	PEL.SG	Peru_CentralCoast	-12.0535	-77.0496	mixed/urban
HG02271.SG	PEL.SG	5.2817	19.484	4	0	0	0	0	0	0	M	PEL.SG	Peru_CentralCoast	-12.0535	-77.0496	mixed/urban
HG01979.SG	PEL.SG	8.007	18.5163	3	8.007	1	0	0	0	0	M	PEL.SG	Peru_CentralCoast	-12.0535	-77.0496	mixed/urban
HG02253.SG	PEL.SG	5.0918	18.4316	4	0	0	0	0	0	0	M	PEL.SG	Peru_CentralCoast	-12.0535	-77.0496	mixed/urban
HG02265.SG	PEL.SG	4.9373	18.3065	4	0	0	0	0	0	0	M	PEL.SG	Peru_CentralCoast	-12.0535	-77.0496	mixed/urban
PIU24	Narihuala	5.2181	18.3047	4	0	0	0	0	0	0	U	Narihuala	Peru_NorthCoast	-5.30126	-80.6955	Spanish
K3	K-USMP	4.9013	17.7732	4	0	0	0	0	0	0	U	K-USMP	Peru_Cusco	-13.5237	-71.9724	Quechua
HG01968.SG	PEL.SG	4.9139	17.4891	4	0	0	0	0	0	0	F	PEL.SG	Peru_CentralCoast	-12.0535	-77.0496	mixed/urban
HG01947.SG	PEL.SG	6.8251	15.9217	3	0	0	0	0	0	0	M	PEL.SG	Peru_CentralCoast	-12.0535	-77.0496	mixed/urban
HG01942.SG	PEL.SG	6.2453	15.7539	3	0	0	0	0	0	0	F	PEL.SG	Peru_CentralCoast	-12.0535	-77.0496	mixed/urban
HG01938.SG	PEL.SG	6.5978	15.6377	3	0	0	0	0	0	0	M	PEL.SG	Peru_CentralCoast	-12.0535	-77.0496	mixed/urban
PUN68	Puno	6.3949	15.1761	3	0	0	0	0	0	0	U	Puno	Peru_TiticacaBasin	-16.3135	-68.8596	mixed
HG01973.SG	PEL.SG	5.74449	15.1081	3	0	0	0	0	0	0	F	PEL.SG	Peru_CentralCoast	-12.0535	-77.0496	mixed/urban
HG01950.SG	PEL.SG	6.1064	15.0835	3	0	0	0	0	0	0	M	PEL.SG	Peru_CentralCoast	-12.0535	-77.0496	mixed/urban
HG01917.SG	PEL.SG	5.7339	14.1724	3	0	0	0	0	0	0	M	PEL.SG	Peru_CentralCoast	-12.0535	-77.0496	mixed/urban
HG02147.SG	PEL.SG	5.6356	13.9728	3	0	0	0	0	0	0	F	PEL.SG	Peru_CentralCoast	-12.0535	-77.0496	mixed/urban
HG02266.SG	PEL.SG	5.04659	13.6095	3	0	0	0	0	0	0	F	PEL.SG	Peru_CentralCoast	-12.0535	-77.0496	mixed/urban
HG02345.SG	PEL.SG	5.0947	13.532	3	0	0	0	0	0	0	F	PEL.SG	Peru_CentralCoast	-12.0535	-77.0496	mixed/urban
HG02292.SG	PEL.SG	4.3672	12.9738	3	0	0	0	0	0	0	F	PEL.SG	Peru_CentralCoast	-12.0535	-77.0496	mixed/urban
HG01571.SG	PEL.SG	7.6874	12.8876	2	0	0	0	0	0	0	M	PEL.SG	Peru_CentralCoast	-12.0535	-77.0496	mixed/urban
HG02090.SG	PEL.SG	12.7146	12.7146	1	12.7146	1	12.7146	1	0	0	M	PEL.SG	Peru_CentralCoast	-12.0535	-77.0496	mixed/urban
K34	K-USMP	12.5686	12.5686	1	12.5686	1	12.5686	1	0	0	U	K-USMP	Peru_Cusco	-13.5237	-71.9724	Quechua
HG01997.SG	PEL.SG	4.179	12.4941	3	0	0	0	0	0	0	F	PEL.SG	Peru_CentralCoast	-12.0535	-77.0496	mixed/urban
HG01992.SG	PEL.SG	4.3489	12.4576	3	0	0	0	0	0	0	F	PEL.SG	Peru_CentralCoast	-12.0535	-77.0496	mixed/urban
HG01977.SG	PEL.SG	6.8874	11.7781	2	0	0	0	0	0	0	M	PEL.SG	Peru_CentralCoast	-12.0535	-77.0496	mixed/urban
HG01976.SG	PEL.SG	6.9628	11.3032	2	0	0	0	0	0	0	F	PEL.SG	Peru_CentralCoast	-12.0535	-77.0496	mixed/urban
HG01932.SG	PEL.SG	6.7948	11.2405	2	0	0	0	0	0	0	M	PEL.SG	Peru_CentralCoast	-12.0535	-77.0496	mixed/urban
HG02008.SG	PEL.SG	5.58741	11.004	2	0	0	0	0	0	0	M	PEL.SG	Peru_CentralCoast	-12.0535	-77.0496	mixed/urban
HG01921.SG	PEL.SG	6.0663	10.5943	2	0	0	0	0	0	0	F	PEL.SG	Peru_CentralCoast	-12.0535	-77.0496	mixed/urban
HG01933.SG	PEL.SG	5.3265	10.486	2	0	0	0	0	0	0	F	PEL.SG	Peru_CentralCoast	-12.0535	-77.0496	mixed/urban
HG02301.SG	PEL.SG	5.4246	10.2675	2	0	0	0	0	0	0	F	PEL.SG	Peru_CentralCoast	-12.0535	-77.0496	mixed/urban
HG02298.SG	PEL.SG	5.61961	10.1867	2	0	0	0	0	0	0	F	PEL.SG	Peru_CentralCoast	-12.0535	-77.0496	mixed/urban
HG01893.SG	PEL.SG	5.21669	9.78929	2	0	0	0	0	0	0	F	PEL.SG	Peru_CentralCoast	-12.0535	-77.0496	mixed/urban
K36	K-USMP	5.28229	9.60499	2	0	0	0	0	0	0	U	K-USMP	Peru_Cusco	-13.5237	-71.9724	Quechua
HG01565.SG	PEL.SG	4.9578	9.44081	2	0	0	0	0	0	0	M	PEL.SG	Peru_CentralCoast	-12.0535	-77.0496	mixed/urban
HG02277.SG	PEL.SG	5.3204	9.4173	2	0	0	0	0	0	0	M	PEL.SG	Peru_CentralCoast	-12.0535	-77.0496	mixed/urban
HG02262.SG	PEL.SG	4.7346	9.3741	2	0	0	0	0	0	0	M	PEL.SG	Peru_CentralCoast	-12.0535	-77.0496	mixed/urban
HG02278.SG	PEL.SG	4.6499	9.2245	2	0	0	0	0	0	0	F	PEL.SG	Peru_CentralCoast	-12.0535	-77.0496	mixed/urban
HG01983.SG	PEL.SG	4.7086	9.1101	2	0	0	0	0	0	0	F	PEL.SG	Peru_CentralCoast	-12.0535	-77.0496	mixed/urban
HG02089.SG	PEL.SG	4.7055	9.0554	2	0	0	0	0	0	0	F	PEL.SG	Peru_CentralCoast	-12.0535	-77.0496	mixed/urban
HG02312.SG	PEL.SG	4.5766	9.0141	2	0	0	0	0	0	0	F	PEL.SG	Peru_CentralCoast	-12.0535	-77.0496	mixed/urban
HG02274.SG	PEL.SG	4.3677	8.531	2	0	0	0	0	0	0	M	PEL.SG	Peru_CentralCoast	-12.0535	-77.0496	mixed/urban
HG02286.SG	PEL.SG	4.4668	8.49438	2	0	0	0	0	0	0	F	PEL.SG	Peru_CentralCoast	-12.0535	-77.0496	mixed/urban
K38	K-USMP	4.1226	8.2439	2	0	0	0	0	0	0	U	K-USMP	Peru_Cusco	-13.5237	-71.9724	Quechua
HG02291.SG	PEL.SG	4.0717	8.1153	2	0	0	0	0	0	0	M	PEL.SG	Peru_CentralCoast	-12.0535	-77.0496	mixed/urban
HG02285.SG	PEL.SG	4.0816	8.0972	2	0	0	0	0	0	0	M	PEL.SG	Peru_CentralCoast	-12.0535	-77.0496	mixed/urban
HG01974.SG	PEL.SG	5.8572	5.8572	1	0	0	0	0	0	0	M	PEL.SG	Peru_CentralCoast	-12.0535	-77.0496	mixed/urban
HG01982.SG	PEL.SG	5.7088	5.7088	1	0	0	0	0	0	0	M	PEL.SG	Peru_CentralCoast	-12.0535	-77.0496	mixed/urban
HG01936.SG	PEL.SG	5.1506	5.1506	1	0	0	0	0	0	0	F	PEL.SG	Peru_CentralCoast	-12.0535	-77.0496	mixed/urban
HG01971.SG	PEL.SG	5.1486	5.1486	1	0	0	0	0	0	0	F	PEL.SG	Peru_CentralCoast	-12.0535	-77.0496	mixed/urban
S_Quechua-3.DG	Quechua.DG	5.1123	5.1123	1	0	0	0	0	0	0	F	Quechua.DG	Peru_TiticacaBasin	-13.5	-72	Quechua
HG01578.SG	PEL.SG	4.92539	4.92539	1	0	0	0	0	0	0	F	PEL.SG	Peru_CentralCoast	-12.0535	-77.0496	mixed/urban
HG02304.SG	PEL.SG	4.7823	4.7823	1	0	0	0	0	0	0	M	PEL.SG	Peru_CentralCoast	-12.0535	-77.0496	mixed/urban
NA11200	Quechua	4.6691	4.6691	1	0	0	0	0	0	0	M	Quechua	Bolivia_TiticacaBasin	-13.5	-72	Quechua
LIM-2	Lima	4.6508	4.6508	1	0	0	0	0	0	0	U	Lima	Peru_CentralCoast	-11.0559	-77.3787	Spanish
NA11199	Quechua	4.4358	4.4358	1	0	0	0	0	0	0	F	Quechua	Bolivia_TiticacaBasin	-13.5	-72	Quechua
HG01941.SG	PEL.SG	4.4105	4.4105	1	0	0	0	0	0	0	M	PEL.SG	Peru_CentralCoast	-12.0535	-77.0496	mixed/urban
HG02105.SG	PEL.SG	4.3899	4.3899	1	0	0	0	0	0	0	F	PEL.SG	Peru_CentralCoast	-12.0535	-77.0496	mixed/urban
NA11197	Quechua	4.2253	4.2253	1	0	0	0	0	0	0	F	Quechua	Bolivia_TiticacaBasin	-13.5	-72	Quechua
HG02348.SG	PEL.SG	4.06649	4.06649	1	0	0	0	0	0	0	F	PEL.SG	Peru_CentralCoast	-12.0535	-77.0496	mixed/urban
HG01967.SG	PEL.SG	0	0	0	0	0	0	0	0	0	M	PEL.SG	Peru_CentralCoast	-12.0535	-77.0496	mixed/urban
HG02006.SG	PEL.SG	0	0	0	0	0	0	0	0	0	F	PEL.SG	Peru_CentralCoast	-12.0535	-77.0496	mixed/urban
HG01577.SG	PEL.SG	0	0	0	0	0	0	0	0	0	M	PEL.SG	Peru_CentralCoast	-12.0535	-77.0496	mixed/urban
HG01892.SG	PEL.SG	0	0	0	0	0	0	0	0	0	M	PEL.SG	Peru_CentralCoast	-12.0535	-77.0496	mixed/urban
HG01924.SG	PEL.SG	0	0	0	0	0	0	0	0	0	F	PEL.SG	Peru_CentralCoast	-12.0535	-77.0496	mixed/urban
HG01944.SG	PEL.SG	0	0	0	0	0	0	0	0	0	M	PEL.SG	Peru_CentralCoast	-12.0535	-77.0496	mixed/urban
HG01965.SG	PEL.SG	0	0	0	0	0	0	0	0	0	F	PEL.SG	Peru_CentralCoast	-12.0535	-77.0496	mixed/urban
HG02425.SG	PEL.SG	0	0	0	0	0	0	0	0	0	F	PEL.SG	Peru_CentralCoast	-12.0535	-77.0496	mixed/urban
